# Supplementary material for: Ancient DNA Reveals Maternal Philopatry of the Northeast Eurasian Brown Bear (Ursus arctos) Population during the Holocene
Source: Genes (Basel). 2022 Oct 27;13(11):1961. doi: 10.3390/genes13111961 (PMC9689912; doi:10.3390/genes13111961)
Supplement: Supplementary file 1 [file genes-13-01961-s001.zip]

Archive with 6 entries (5 files):
- supplementary_file/
- supplementary_file/Figure_S1.png
- supplementary_file/Figure_S2.png
- supplementary_file/Figure_S3.png
- supplementary_file/Table_S1.xlsx
- supplementary_file/Table_S2.xlsx
