# Supplementary material for: Ancient DNA Reveals Maternal Philopatry of the Northeast Eurasian Brown Bear (Ursus arctos) Population during the Holocene
Source: Genes (Basel). 2022 Oct 27;13(11):1961. doi: 10.3390/genes13111961 (PMC9689912; doi:10.3390/genes13111961)
Supplement: Supplementary file 1 [file genes-13-01961-s001.zip › supplementary_file/Table_S1.xlsx]

## Sheet: Table_S1
	NCBI accession number	Age, kya	Origin	DOI	Reference	Group
Brown bear
Ancient	OP270839	~3.5	Bolshoy Lyakhovsky Island, Yakutia (Russia)	This study	Boulygina et al.	North Eastern Russia
	MH255807.1	>48	Indigirka basin, Yakutia (Russia)	10.1038/s41598-019-40168-7	Rey-Iglesia et al., 2019	North Eastern Russia
	OK001278	43.03–44.80	Indigirka River,Yakutia (Russia)	10.1111/bor.12570	Kosintsev et al., 2021	North Eastern Russia
	OK001279	29.99–30.28	Pogindin River (Russia)	10.1111/bor.12570	Kosintsev et al., 2021	North Eastern Russia
	LC595633	28.459 ± 86	Gunma Prefecture (Japan)	10.1098/rsos.210518	Segava et al., 2021	Eastern Asia
	MW991397	~40	Chumysh river, Southern Siberia (Russia)	10.1093/biolinnean/blac009	Molodtseva et al., 2022	Sothern Siberia
	MW991398	~30	Chik river, Southern Siberia (Russia)	10.1093/biolinnean/blac009	Molodtseva et al., 2022	Sothern Siberia
	MW991399	4.2–3.6	Kolyvan-1, Southern Siberia (Russia)	10.1093/biolinnean/blac009	Molodtseva et al., 2022	Sothern Siberia
	MW991400	~5.5	Denisova Cave, Southern Siberia (Russia)	10.1093/biolinnean/blac009	Molodtseva et al., 2022	Sothern Siberia
Modern	OK001264	Modern	North East (Russia)	10.1111/bor.12570	Kosintsev et al., 2021	North Eastern Russia
	OK001265	Modern	Maly Anyu River, W. Chukotka (Russia)	10.1111/bor.12570	Kosintsev et al., 2021	North Eastern Russia
	OK001266	Modern	Maly Anyu River, W. Chukotka (Russia)	10.1111/bor.12570	Kosintsev et al., 2021	North Eastern Russia
	OK001274	Modern	North East of Yakutia (Russia)	10.1111/bor.12570	Kosintsev et al., 2021	North Eastern Russia
	OK001267	Modern	Western Chukotka (Russia)	10.1111/bor.12570	Kosintsev et al., 2021	North Eastern Russia
	OK001268	Modern	Eastern Siberian sea coast, 200 km from Ambarchik settlement (Russia)	10.1111/bor.12570	Kosintsev et al., 2021	North Eastern Russia
	OK001262	Modern	Eastern Siberian sea coast, 200 km from Ambarchik settlement (Russia)	10.1111/bor.12570	Kosintsev et al., 2021	North Eastern Russia
	OK001269	Modern	Letnyaya River (Russia)	10.1111/bor.12570	Kosintsev et al., 2021	North Eastern Russia
	OK001277	Modern	Ulunga River (Russia)	10.1111/bor.12570	Kosintsev et al., 2021	North Eastern Russia
	GU573487.1	Modern	Admiralty Island, Alaska (USA)	10.1073/pnas.0914266107	Lindqvist et al., 2010	Alaska
	GU573489.1	Modern	Baranof Island, Alaska (USA)	10.1073/pnas.0914266107	Lindqvist et al., 2010	Alaska
	GU573491.1	Modern	Kodiak Island, Alaska (USA)	10.1073/pnas.0914266107	Lindqvist et al., 2010	Alaska
	AP012559.1	Modern	Central Hokkaido (Japan)	10.1093/molbev/mst077	Hirata et al., 2013	Eastern Asia
	AP012570.1	Modern	Eastern Hokkaido (Japan)	10.1093/molbev/mst077	Hirata et al., 2013	Eastern Asia
	AP012576	Modern	Southern Hokkaido (Japan)	10.1093/molbev/mst077	Hirata et al., 2013	Eastern Asia
	AP012579	Modern	Sakhalin Island (Russia)	10.1093/molbev/mst077	Hirata et al., 2013	Eastern Asia
	AP012580.1	Modern	Kunashir Island (Russia)	10.1093/molbev/mst077	Hirata et al., 2013	Eastern Asia
	AP012581.1	Modern	Iturup Island (Russia)	10.1093/molbev/mst077	Hirata et al., 2013	Eastern Asia
	HQ685928.1	Modern	Arhangelsk Oblast (Russia)	10.1111/jbi.12043	Keis et al. 2013	Europe
	HQ685929.1	Modern	Arhangelsk Oblast (Russia)	10.1111/jbi.12043	Keis et al. 2013	Europe
	HQ685947.1	Modern	Novgorod Oblast (Russia)	10.1111/jbi.12043	Keis et al. 2013	Europe
	HQ685948.1	Modern	Novgorod Oblast (Russia)	10.1111/jbi.12043	Keis et al. 2013	Europe
	HQ685901.1	Modern	Lääne-Virumaa and Ida-Virumaa (Estonia)	10.1111/jbi.12043	Keis et al. 2013	Europe
	HQ685902.1	Modern	Järvamaa, Jgevamaa, Raplamaa and Viljansimaa (Estonia)	10.1111/jbi.12043	Keis et al. 2013	Europe
	HQ685955.1	Modern	Kainuu (Finland)	10.1111/jbi.12043	Keis et al. 2013	Europe
	HQ685960.1	Modern	Lappi (Finland)	10.1111/jbi.12043	Keis et al. 2013	Europe
Outgroup
Polar bear	JX196370.1	Modern	Barrow, Alaska (USA)	10.1073/pnas.1210506109	Miller et al., 2012
	JX196392.1	Modern	Spitsbergen, Svalbard (Norway)	10.1073/pnas.1210506109	Miller et al., 2012
Cave bear	NC011112	44.16 +1400/-1190	Austria	10.1186/1471-2148-8-220	Krause et al., 2008
	KX641337	30.737	Eirós (Spain)	10.1111/mec.13800	Fortes et al., 2016
	MW491934	360	Kudaro 1 cave (South Osetia)	10.1016/j.cub.2021.01.073	Barlow et al., 2021
