# Supplementary material for: Ancient DNA Reveals Maternal Philopatry of the Northeast Eurasian Brown Bear (Ursus arctos) Population during the Holocene
Source: Genes (Basel). 2022 Oct 27;13(11):1961. doi: 10.3390/genes13111961 (PMC9689912; doi:10.3390/genes13111961)
Supplement: Supplementary file 1 [file genes-13-01961-s001.zip › supplementary_file/Table_S2.xlsx]

## Sheet: Table S2
	Library name	Total number of reads	Number of reads after PALEOMIX quality filtration	Average read length, bp	Total number of mapped reads	Number of reads after PCR-duplicates trimming	Number of endogenus reads, %
Test DNA-sequencing, paried-end, 2×150 bp
	Medv3	14,525,847	15,207,703	123.5	5,741,236	4,991,832	32.82
	Medv4	31,266,512	34,536,669	136.9	17,302,403	14,893,179	43.12
	Medv5	36,593,419	42,213,196	166.4	20,740,528	18,370,609	43.52
	Medv6	27,154,074	30,759,604	161.1	16,810,411	14,144,017	45.98
Deep-sequencing, single-end, 75 bp
	DNA library pool: Medv4+Medv5+Medv6	425,509,359	425,442,674	73.8	246,522,109	160,837,657	37.80
